# Supplementary material for: Four-coordinate triarylborane synthesis via cascade B–Cl/C–B cross-metathesis and C–H bond borylation
Source: Chem Sci. 2018 Aug 13;9(39):7666–72. doi: 10.1039/c8sc02281j (PMC6182419; doi:10.1039/c8sc02281j)
Supplement: Supplementary file 2 [file SC-009-C8SC02281J-s002.cif]

# Electronic Supplementary Material (ESI) for Chemical Science.
# This journal is © The Royal Society of Chemistry 2018

####################################################################### 
# 
# This file contains crystal structure data downloaded from the 
# Cambridge Structural Database (CSD) hosted by the Cambridge 
# Crystallographic Data Centre (CCDC).
# 
# Full information about CCDC data access policies and citation 
# guidelines are available at http://www.ccdc.cam.ac.uk/access/V1 
# 
# Audit and citation data items may have been added by the CCDC. 
# Please retain this information to preserve the provenance of 
# this file and to allow appropriate attribution of the data. 
# 
#######################################################################

data_exp_4444
_audit_block_doi                 10.5517/ccdc.csd.cc1ywxwm
_database_code_depnum_ccdc_archive 'CCDC 1814302'
_audit_update_record             
;
2018-01-02 deposited with the CCDC.
2018-08-13 downloaded from the CCDC.
;
_audit_creation_date             2018-01-02
_audit_creation_method           
;
Olex2 1.2
(compiled 2014.03.20 svn.r2914 for OlexSys, GUI svn.r4816)
;
_chemical_formula_moiety         'C23 H19 B N2'
_chemical_formula_sum            'C23 H19 B N2'
_chemical_formula_weight         334.24
loop_
_atom_type_symbol
_atom_type_scat_dispersion_real
_atom_type_scat_dispersion_imag
_atom_type_scat_Cromer_Mann_a1
_atom_type_scat_Cromer_Mann_a2
_atom_type_scat_Cromer_Mann_a3
_atom_type_scat_Cromer_Mann_a4
_atom_type_scat_Cromer_Mann_b1
_atom_type_scat_Cromer_Mann_b2
_atom_type_scat_Cromer_Mann_b3
_atom_type_scat_Cromer_Mann_b4
_atom_type_scat_Cromer_Mann_c
_atom_type_scat_source
_atom_type_scat_dispersion_source
H 0.00000 0.00000 0.49300 0.32291 0.14019 0.04081 10.51090 26.12570 3.14236
57.79970 0.0030380000826
'International Tables Volume C Table 6.1.1.4 (pp. 500-502)'
'Henke, Gullikson and Davis, At. Data and Nucl. Data Tables, 1993, 54, 2'
C 0.00347 0.00161 2.31000 1.02000 1.58860 0.86500 20.84390 10.20750 0.56870
51.65120 0.215599998832
'International Tables Volume C Table 6.1.1.4 (pp. 500-502)'
'Henke, Gullikson and Davis, At. Data and Nucl. Data Tables, 1993, 54, 2'
B 0.00141 0.00067 2.05450 1.33260 1.09790 0.70680 23.21850 1.02100 60.34980
0.14030 -0.193200007081
'International Tables Volume C Table 6.1.1.4 (pp. 500-502)'
'Henke, Gullikson and Davis, At. Data and Nucl. Data Tables, 1993, 54, 2'
N 0.00653 0.00323 12.21260 3.13220 2.01250 1.16630 0.00570 9.89330 28.99750
0.58260 -11.5290002823
'International Tables Volume C Table 6.1.1.4 (pp. 500-502)'
'Henke, Gullikson and Davis, At. Data and Nucl. Data Tables, 1993, 54, 2'

_space_group_crystal_system      triclinic
_space_group_IT_number           2
_space_group_name_H-M_alt        'P -1'
_space_group_name_Hall           '-P 1'
loop_
_space_group_symop_id
_space_group_symop_operation_xyz
1 x,y,z
2 -x,-y,-z

_symmetry_Int_Tables_number      2
_cell_length_a                   9.5765(11)
_cell_length_b                   10.1909(12)
_cell_length_c                   10.8774(16)
_cell_angle_alpha                115.915(13)
_cell_angle_beta                 106.476(11)
_cell_angle_gamma                90.377(10)
_cell_volume                     905.1(2)
_cell_formula_units_Z            2
_cell_measurement_reflns_used    1410
_cell_measurement_temperature    294.29(18)
_cell_measurement_theta_max      27.0320
_cell_measurement_theta_min      3.4200
_exptl_absorpt_coefficient_mu    0.071
_exptl_absorpt_correction_T_max  1.00000
_exptl_absorpt_correction_T_min  0.63015
_exptl_absorpt_correction_type   multi-scan
_exptl_absorpt_process_details   
;
CrysAlisPro 1.171.38.46 (Rigaku Oxford Diffraction, 2015)
Empirical absorption correction using spherical harmonics,
 implemented in SCALE3 ABSPACK scaling algorithm.
;
_exptl_crystal_density_diffrn    1.2264
_exptl_crystal_description       block
_exptl_crystal_F_000             352.1254
_diffrn_reflns_av_R_equivalents  0.0385
_diffrn_reflns_av_unetI/netI     0.0780
_diffrn_reflns_limit_h_max       13
_diffrn_reflns_limit_h_min       -12
_diffrn_reflns_limit_k_max       12
_diffrn_reflns_limit_k_min       -12
_diffrn_reflns_limit_l_max       14
_diffrn_reflns_limit_l_min       -14
_diffrn_reflns_number            7397
_diffrn_reflns_theta_full        24.9967
_diffrn_reflns_theta_max         25.00
_diffrn_reflns_theta_min         2.93
_diffrn_ambient_temperature      294.29(18)
_diffrn_detector                 'CCD plate'
_diffrn_detector_area_resol_mean 16.1213
_diffrn_detector_type            Eos
_diffrn_measured_fraction_theta_full 0.9984
_diffrn_measured_fraction_theta_max 0.9984
_diffrn_measurement_device       'four-circle diffractometer'
_diffrn_measurement_device_type  'Xcalibur, Eos, Gemini'
_diffrn_measurement_method       '\w scans'
_diffrn_orient_matrix_type       
'CrysAlisPro convention (1999,Acta A55,543-557)'
_diffrn_orient_matrix_UB_11      -0.0729373000
_diffrn_orient_matrix_UB_12      0.0161726000
_diffrn_orient_matrix_UB_13      -0.0070460000
_diffrn_orient_matrix_UB_21      0.0253277000
_diffrn_orient_matrix_UB_22      0.0743022000
_diffrn_orient_matrix_UB_23      0.0200210000
_diffrn_orient_matrix_UB_31      -0.0120113000
_diffrn_orient_matrix_UB_32      -0.0186017000
_diffrn_orient_matrix_UB_33      -0.0734787000
_diffrn_radiation_monochromator  graphite
_diffrn_radiation_probe          x-ray
_diffrn_radiation_type           'Mo K\a'
_diffrn_radiation_wavelength     0.71073
_diffrn_source                   'fine-focus sealed X-ray tube'
_diffrn_source_type              'Enhance (Mo) X-ray Source'
_reflns_Friedel_coverage         0.0
_reflns_limit_h_max              10
_reflns_limit_h_min              -11
_reflns_limit_k_max              10
_reflns_limit_k_min              -12
_reflns_limit_l_max              12
_reflns_limit_l_min              0
_reflns_number_gt                1860
_reflns_number_total             3178
_reflns_odcompleteness_completeness 99.84
_reflns_odcompleteness_iscentric 1
_reflns_odcompleteness_theta     26.32
_reflns_threshold_expression     I>=2u(I)
_computing_cell_refinement       'CrysAlisPro 1.171.38.46 (Rigaku OD, 2015)'
_computing_data_collection       'CrysAlisPro 1.171.38.46 (Rigaku OD, 2015)'
_computing_data_reduction        'CrysAlisPro 1.171.38.46 (Rigaku OD, 2015)'
_computing_molecular_graphics    'Olex2 (Dolomanov et al., 2009)'
_computing_publication_material  'Olex2 (Dolomanov et al., 2009)'
_computing_structure_refinement  'olex2.refine (Bourhis et al., 2013)'
_computing_structure_solution    'olex2.solve (Bourhis et al., 2013)'
_refine_diff_density_max         0.5462
_refine_diff_density_min         -0.4756
_refine_diff_density_rms         0.0651
_refine_ls_d_res_high            0.8410
_refine_ls_d_res_low             6.9611
_refine_ls_goodness_of_fit_ref   1.0571
_refine_ls_hydrogen_treatment    constr
_refine_ls_matrix_type           full
_refine_ls_number_constraints    38
_refine_ls_number_parameters     234
_refine_ls_number_reflns         3178
_refine_ls_number_restraints     7
_refine_ls_R_factor_all          0.1046
_refine_ls_R_factor_gt           0.0612
_refine_ls_restrained_S_all      1.0559
_refine_ls_shift/su_max          0.0000
_refine_ls_shift/su_mean         0.0000
_refine_ls_structure_factor_coef Fsqd
_refine_ls_weighting_details     
'w=1/[\s^2^(Fo^2^)+(0.0808P)^2^+0.0198P] where P=(Fo^2^+2Fc^2^)/3'
_refine_ls_weighting_scheme      calc
_refine_ls_wR_factor_gt          0.1567
_refine_ls_wR_factor_ref         0.1903
_olex2_refinement_description    
;
1. Fixed Uiso
 At 1.2 times of:
  All C(H) groups, All N(H) groups
2. Rigid bond restraints
 C3, C16
 with sigma for 1-2 distances of 0.001 and sigma for 1-3 distances of 0.002
3. Uiso/Uaniso restraints and constraints
C3 \\sim C16: within 1.7A with sigma of 0.001 and sigma for terminal atoms of
0.002
4.a Aromatic/amide H refined with riding coordinates:
 N4(H4), C6(H6), C7(H7), C9(H9), C11(H11), C12(H12), C13(H13), C14(H14),
 C15(H15), C16(H16), C17(H17), C18(H18), C19(H19), C21(H21), C22(H22), C23(H23),
  C24(H24), C25(H25), C26(H26)
;
_atom_sites_solution_primary     iterative
loop_
_atom_site_label
_atom_site_type_symbol
_atom_site_fract_x
_atom_site_fract_y
_atom_site_fract_z
_atom_site_U_iso_or_equiv
_atom_site_adp_type
_atom_site_occupancy
_atom_site_refinement_flags_posn
_atom_site_refinement_flags_adp
N1 N 0.2348(2) 0.2219(3) 0.2851(2) 0.0544(7) Uani 1.000000 . .
C2 C 0.2493(2) 0.1982(3) 0.5195(2) 0.0421(7) Uani 1.000000 . .
C3 C 0.1566(2) -0.0314(3) 0.2598(3) 0.0448(6) Uani 1.000000 . U
N4 N 0.1786(2) 0.0061(3) 0.0660(2) 0.0625(8) Uani 1.000000 . .
H4 H 0.1554(2) -0.0304(3) -0.0262(2) 0.0750(9) Uiso 1.000000 R .
C5 C 0.1591(2) -0.0892(3) 0.1211(3) 0.0523(8) Uani 1.000000 . .
C6 C -0.1263(3) 0.0720(3) 0.3085(3) 0.0570(8) Uani 1.000000 . .
H6 H -0.1042(3) -0.0186(3) 0.3035(3) 0.0684(10) Uiso 1.000000 R .
C7 C 0.3941(3) 0.1723(3) 0.5583(3) 0.0558(8) Uani 1.000000 . .
H7 H 0.4350(3) 0.1216(3) 0.4857(3) 0.0670(10) Uiso 1.000000 R .
C8 C -0.0143(3) 0.1734(3) 0.3287(2) 0.0431(7) Uani 1.000000 . .
C9 C 0.2979(3) 0.3686(3) 0.3632(3) 0.0570(8) Uani 1.000000 . .
H9 H 0.3047(3) 0.4175(3) 0.4601(3) 0.0685(10) Uiso 1.000000 R .
C10 C 0.2313(3) 0.1521(3) 0.1447(3) 0.0500(8) Uani 1.000000 . .
C11 C 0.2809(3) 0.3230(3) 0.7751(3) 0.0644(9) Uani 1.000000 . .
H11 H 0.2416(3) 0.3749(3) 0.8487(3) 0.0773(11) Uiso 1.000000 R .
C12 C 0.1955(3) 0.2745(3) 0.6319(3) 0.0518(8) Uani 1.000000 . .
H12 H 0.0993(3) 0.2942(3) 0.6115(3) 0.0621(9) Uiso 1.000000 R .
C13 C 0.4219(3) 0.2943(3) 0.8075(3) 0.0628(9) Uani 1.000000 . .
H13 H 0.4790(3) 0.3263(3) 0.9031(3) 0.0753(10) Uiso 1.000000 R .
C14 C 0.4789(3) 0.2184(3) 0.6988(3) 0.0622(9) Uani 1.000000 . .
H14 H 0.5749(3) 0.1981(3) 0.7200(3) 0.0746(11) Uiso 1.000000 R .
C15 C -0.0569(3) 0.3049(3) 0.3352(3) 0.0612(8) Uani 1.000000 . .
H15 H 0.0140(3) 0.3774(3) 0.3492(3) 0.0734(10) Uiso 1.000000 R .
C16 C 0.1423(2) -0.1293(3) 0.3113(3) 0.0510(6) Uani 1.000000 . U
H16 H 0.1419(2) -0.0922(3) 0.4060(3) 0.0611(7) Uiso 1.000000 R .
C17 C -0.2699(3) 0.1000(4) 0.2956(3) 0.0737(10) Uani 1.000000 . .
H17 H -0.3416(3) 0.0287(4) 0.2821(3) 0.0885(12) Uiso 1.000000 R .
C18 C -0.3066(3) 0.2314(4) 0.3025(3) 0.0699(10) Uani 1.000000 . .
H18 H -0.4027(3) 0.2506(4) 0.2942(3) 0.0839(12) Uiso 1.000000 R .
C19 C 0.1465(3) -0.2415(4) 0.0380(3) 0.0712(11) Uani 1.000000 . .
H19 H 0.1497(3) -0.2788(4) -0.0558(3) 0.0854(13) Uiso 1.000000 R .
B20 B 0.1557(3) 0.1415(3) 0.3515(3) 0.0431(8) Uani 1.000000 . .
C21 C -0.2001(3) 0.3343(4) 0.3217(3) 0.0726(10) Uani 1.000000 . .
H21 H -0.2235(3) 0.4242(4) 0.3259(3) 0.0872(12) Uiso 1.000000 R .
C22 C 0.2825(3) 0.2290(4) 0.0832(3) 0.0706(10) Uani 1.000000 . .
H22 H 0.2769(3) 0.1802(4) -0.0134(3) 0.0847(12) Uiso 1.000000 R .
C23 C 0.3502(3) 0.4449(4) 0.3062(4) 0.0702(9) Uani 1.000000 . .
H23 H 0.3922(3) 0.5435(4) 0.3632(4) 0.0842(11) Uiso 1.000000 R .
C24 C 0.1283(3) -0.2801(4) 0.2313(4) 0.0746(10) Uani 1.000000 . .
H24 H 0.1180(3) -0.3429(4) 0.2706(4) 0.0895(12) Uiso 1.000000 R .
C25 C 0.1300(3) -0.3351(4) 0.0915(4) 0.0817(12) Uani 1.000000 . .
H25 H 0.1197(3) -0.4364(4) 0.0344(4) 0.0980(15) Uiso 1.000000 R .
C26 C 0.3405(3) 0.3744(4) 0.1626(4) 0.0769(10) Uani 1.000000 . .
H26 H 0.3731(3) 0.4256(4) 0.1206(4) 0.0923(12) Uiso 1.000000 R .

loop_
_atom_site_aniso_label
_atom_site_aniso_U_11
_atom_site_aniso_U_22
_atom_site_aniso_U_33
_atom_site_aniso_U_12
_atom_site_aniso_U_13
_atom_site_aniso_U_23
N1 0.0535(13) 0.0614(17) 0.0483(12) 0.0101(11) 0.0174(10) 0.0244(12)
C2 0.0445(13) 0.0410(15) 0.0435(13) 0.0046(11) 0.0170(11) 0.0201(11)
C3 0.0360(10) 0.0440(13) 0.0489(11) 0.0100(9) 0.0178(8) 0.0139(9)
N4 0.0691(15) 0.072(2) 0.0317(11) 0.0090(13) 0.0107(10) 0.0145(12)
C5 0.0388(14) 0.0551(19) 0.0412(14) 0.0064(12) 0.0074(11) 0.0064(14)
C6 0.0489(16) 0.0547(19) 0.0730(18) 0.0119(13) 0.0228(13) 0.0318(15)
C7 0.0487(15) 0.062(2) 0.0511(15) 0.0100(13) 0.0182(12) 0.0195(14)
C8 0.0496(14) 0.0424(16) 0.0314(12) 0.0079(11) 0.0139(10) 0.0112(11)
C9 0.0611(17) 0.055(2) 0.0526(16) 0.0041(14) 0.0176(13) 0.0230(15)
C10 0.0461(14) 0.067(2) 0.0350(13) 0.0089(13) 0.0093(11) 0.0236(13)
C11 0.077(2) 0.072(2) 0.0428(15) 0.0151(16) 0.0254(14) 0.0214(14)
C12 0.0554(15) 0.0554(18) 0.0500(14) 0.0139(13) 0.0212(12) 0.0261(13)
C13 0.0674(19) 0.069(2) 0.0459(15) -0.0005(15) 0.0079(13) 0.0270(14)
C14 0.0463(16) 0.074(2) 0.0638(18) 0.0066(14) 0.0122(13) 0.0329(16)
C15 0.0605(17) 0.0493(19) 0.0752(18) 0.0132(14) 0.0259(14) 0.0271(15)
C16 0.0446(11) 0.0506(14) 0.0574(12) 0.0125(9) 0.0237(8) 0.0199(9)
C17 0.0507(18) 0.075(3) 0.096(2) 0.0055(16) 0.0261(15) 0.0379(19)
C18 0.0518(18) 0.082(3) 0.076(2) 0.0263(17) 0.0238(15) 0.0344(19)
C19 0.0591(19) 0.060(2) 0.0586(18) 0.0017(16) 0.0123(14) 0.0007(17)
B20 0.0462(16) 0.0426(18) 0.0391(14) 0.0068(13) 0.0165(12) 0.0157(13)
C21 0.066(2) 0.064(2) 0.090(2) 0.0294(17) 0.0307(17) 0.0345(18)
C22 0.073(2) 0.103(3) 0.0521(17) 0.0174(19) 0.0219(15) 0.0489(19)
C23 0.068(2) 0.070(2) 0.078(2) 0.0046(16) 0.0176(16) 0.0420(18)
C24 0.0547(18) 0.053(2) 0.118(3) 0.0127(14) 0.0377(17) 0.035(2)
C25 0.0589(19) 0.047(2) 0.100(3) 0.0013(15) 0.0270(17) -0.001(2)
C26 0.076(2) 0.102(3) 0.079(2) 0.007(2) 0.0229(17) 0.065(2)

loop_
_geom_bond_atom_site_label_1
_geom_bond_atom_site_label_2
_geom_bond_distance
_geom_bond_site_symmetry_2
_geom_bond_publ_flag
N1 C9 1.381(4) . ?
N1 C10 1.364(3) . ?
N1 B20 1.608(4) . ?
C2 C7 1.393(3) . ?
C2 C12 1.377(3) . ?
C2 B20 1.618(3) . ?
C3 C5 1.367(4) . ?
C3 C16 1.364(4) . ?
C3 B20 1.603(4) . ?
N4 C5 1.381(4) . ?
N4 C10 1.354(4) . ?
C5 C19 1.396(4) . ?
C6 C8 1.386(4) . ?
C6 C17 1.387(4) . ?
C7 C14 1.370(3) . ?
C8 C15 1.381(4) . ?
C8 B20 1.633(3) . ?
C9 C23 1.353(4) . ?
C10 C22 1.393(4) . ?
C11 C12 1.393(3) . ?
C11 C13 1.363(4) . ?
C13 C14 1.367(4) . ?
C15 C21 1.386(4) . ?
C16 C24 1.378(4) . ?
C17 C18 1.362(5) . ?
C18 C21 1.362(5) . ?
C19 C25 1.346(5) . ?
C22 C26 1.360(5) . ?
C23 C26 1.379(4) . ?
C24 C25 1.376(5) . ?

loop_
_geom_angle_atom_site_label_1
_geom_angle_atom_site_label_2
_geom_angle_atom_site_label_3
_geom_angle
_geom_angle_site_symmetry_1
_geom_angle_site_symmetry_3
_geom_angle_publ_flag
C10 N1 C9 116.7(3) . . ?
B20 N1 C9 121.7(2) . . ?
B20 N1 C10 121.4(2) . . ?
C12 C2 C7 115.7(2) . . ?
B20 C2 C7 120.3(2) . . ?
B20 C2 C12 124.0(2) . . ?
C16 C3 C5 116.7(3) . . ?
B20 C3 C5 121.2(3) . . ?
B20 C3 C16 121.8(2) . . ?
C10 N4 C5 125.6(2) . . ?
N4 C5 C3 118.7(3) . . ?
C19 C5 C3 120.7(4) . . ?
C19 C5 N4 120.6(3) . . ?
C17 C6 C8 122.7(3) . . ?
C14 C7 C2 122.9(2) . . ?
C15 C8 C6 114.7(2) . . ?
B20 C8 C6 121.9(3) . . ?
B20 C8 C15 123.3(3) . . ?
C23 C9 N1 123.5(3) . . ?
N4 C10 N1 119.0(3) . . ?
C22 C10 N1 120.7(3) . . ?
C22 C10 N4 120.3(3) . . ?
C13 C11 C12 120.0(2) . . ?
C11 C12 C2 122.0(2) . . ?
C14 C13 C11 119.6(2) . . ?
C13 C14 C7 119.8(2) . . ?
C21 C15 C8 123.3(3) . . ?
C24 C16 C3 123.8(3) . . ?
C18 C17 C6 120.4(3) . . ?
C21 C18 C17 118.9(3) . . ?
C25 C19 C5 121.0(3) . . ?
C2 B20 N1 109.2(2) . . ?
C3 B20 N1 105.6(2) . . ?
C3 B20 C2 110.7(2) . . ?
C8 B20 N1 109.3(2) . . ?
C8 B20 C2 112.51(19) . . ?
C8 B20 C3 109.35(19) . . ?
C18 C21 C15 120.0(3) . . ?
C26 C22 C10 120.9(3) . . ?
C26 C23 C9 119.1(3) . . ?
C25 C24 C16 118.2(4) . . ?
C24 C25 C19 119.6(3) . . ?
C23 C26 C22 119.0(3) . . ?

_oxdiff_exptl_absorpt_empirical_details 
;
Empirical correction (ABSPACK) includes:
- Absorption correction using spherical harmonics
- Frame scaling
;
_oxdiff_exptl_absorpt_empirical_full_max 2.670
_oxdiff_exptl_absorpt_empirical_full_min 0.365
loop_
_restr_U_rigid_atom_site_label_1
_restr_U_rigid_atom_site_label_2
_restr_U_rigid_target_weight_param
_restr_U_rigid_U_parallel
_restr_U_rigid_diff
C3 C16 0.0010 0.0598 -0.0020

loop_
_restr_U_similar_atom_site_label_1
_restr_U_similar_atom_site_label_2
_restr_U_similar_weight_param
C3 C16 0.0010

####################################################################### 
# 
# This file contains crystal structure data downloaded from the 
# Cambridge Structural Database (CSD) hosted by the Cambridge 
# Crystallographic Data Centre (CCDC).
# 
# Full information about CCDC data access policies and citation 
# guidelines are available at http://www.ccdc.cam.ac.uk/access/V1 
# 
# Audit and citation data items may have been added by the CCDC. 
# Please retain this information to preserve the provenance of 
# this file and to allow appropriate attribution of the data. 
# 
#######################################################################

data_exp_4916
_audit_block_doi                 10.5517/ccdc.csd.cc1z087h
_database_code_depnum_ccdc_archive 'CCDC 1817506'
_audit_update_record             
;
2018-01-17 deposited with the CCDC.
2018-08-13 downloaded from the CCDC.
;
_audit_creation_date             2018-01-17
_audit_creation_method           
;
Olex2 1.2
(compiled 2014.03.20 svn.r2914 for OlexSys, GUI svn.r4816)
;
_chemical_formula_moiety         'C17 H14 B F N2'
_chemical_formula_sum            'C17 H14 B F N2'
_chemical_formula_weight         276.14
loop_
_atom_type_symbol
_atom_type_scat_dispersion_real
_atom_type_scat_dispersion_imag
_atom_type_scat_Cromer_Mann_a1
_atom_type_scat_Cromer_Mann_a2
_atom_type_scat_Cromer_Mann_a3
_atom_type_scat_Cromer_Mann_a4
_atom_type_scat_Cromer_Mann_b1
_atom_type_scat_Cromer_Mann_b2
_atom_type_scat_Cromer_Mann_b3
_atom_type_scat_Cromer_Mann_b4
_atom_type_scat_Cromer_Mann_c
_atom_type_scat_source
_atom_type_scat_dispersion_source
H 0.00000 0.00000 0.49300 0.32291 0.14019 0.04081 10.51090 26.12570 3.14236
57.79970 0.0030380000826
'International Tables Volume C Table 6.1.1.4 (pp. 500-502)'
'Henke, Gullikson and Davis, At. Data and Nucl. Data Tables, 1993, 54, 2'
C 0.00347 0.00161 2.31000 1.02000 1.58860 0.86500 20.84390 10.20750 0.56870
51.65120 0.215599998832
'International Tables Volume C Table 6.1.1.4 (pp. 500-502)'
'Henke, Gullikson and Davis, At. Data and Nucl. Data Tables, 1993, 54, 2'
B 0.00141 0.00067 2.05450 1.33260 1.09790 0.70680 23.21850 1.02100 60.34980
0.14030 -0.193200007081
'International Tables Volume C Table 6.1.1.4 (pp. 500-502)'
'Henke, Gullikson and Davis, At. Data and Nucl. Data Tables, 1993, 54, 2'
F 0.01794 0.01033 3.53920 2.64120 1.51700 1.02430 10.28250 4.29440 0.26150
26.14760 0.277599990368
'International Tables Volume C Table 6.1.1.4 (pp. 500-502)'
'Henke, Gullikson and Davis, At. Data and Nucl. Data Tables, 1993, 54, 2'
N 0.00653 0.00323 12.21260 3.13220 2.01250 1.16630 0.00570 9.89330 28.99750
0.58260 -11.5290002823
'International Tables Volume C Table 6.1.1.4 (pp. 500-502)'
'Henke, Gullikson and Davis, At. Data and Nucl. Data Tables, 1993, 54, 2'

_space_group_crystal_system      monoclinic
_space_group_IT_number           14
_space_group_name_H-M_alt        'P 1 21/n 1'
_space_group_name_Hall           '-P 2yn'
loop_
_space_group_symop_id
_space_group_symop_operation_xyz
1 x,y,z
2 -x+1/2,y+1/2,-z+1/2
3 -x,-y,-z
4 x-1/2,-y-1/2,z-1/2

_symmetry_Int_Tables_number      14
_cell_length_a                   9.1839(14)
_cell_length_b                   11.2820(14)
_cell_length_c                   14.148(3)
_cell_angle_alpha                90
_cell_angle_beta                 101.510(17)
_cell_angle_gamma                90
_cell_volume                     1436.5(4)
_cell_formula_units_Z            4
_cell_measurement_reflns_used    1695
_cell_measurement_temperature    296.2(2)
_cell_measurement_theta_max      27.3250
_cell_measurement_theta_min      4.2300
_exptl_absorpt_coefficient_mu    0.084
_exptl_absorpt_correction_T_max  1.00000
_exptl_absorpt_correction_T_min  0.58461
_exptl_absorpt_correction_type   multi-scan
_exptl_absorpt_process_details   
;
CrysAlisPro 1.171.38.41 (Rigaku Oxford Diffraction, 2015)
Empirical absorption correction using spherical harmonics,
 implemented in SCALE3 ABSPACK scaling algorithm.
;
_exptl_crystal_description       block
_exptl_crystal_density_diffrn    1.2767
_exptl_crystal_F_000             576.2568
_diffrn_reflns_av_R_equivalents  0.0389
_diffrn_reflns_av_unetI/netI     0.0799
_diffrn_reflns_limit_h_max       12
_diffrn_reflns_limit_h_min       -7
_diffrn_reflns_limit_k_max       14
_diffrn_reflns_limit_k_min       -15
_diffrn_reflns_limit_l_max       18
_diffrn_reflns_limit_l_min       -16
_diffrn_reflns_number            6538
_diffrn_reflns_theta_full        24.9992
_diffrn_reflns_theta_max         25.00
_diffrn_reflns_theta_min         3.45
_diffrn_ambient_environment      air
_diffrn_ambient_temperature      296.2(2)
_diffrn_detector                 'CCD plate'
_diffrn_detector_area_resol_mean 8.0606
_diffrn_detector_type            Eos
_diffrn_measured_fraction_theta_full 0.9972
_diffrn_measured_fraction_theta_max 0.9972
_diffrn_measurement_device       'four-circle diffractometer'
_diffrn_measurement_device_type  'Xcalibur, Eos, Gemini'
_diffrn_measurement_method       '\w scans'
_diffrn_orient_matrix_type       
'CrysAlisPro convention (1999,Acta A55,543-557)'
_diffrn_orient_matrix_UB_11      -0.0692810000
_diffrn_orient_matrix_UB_12      -0.0018336000
_diffrn_orient_matrix_UB_13      -0.0328202000
_diffrn_orient_matrix_UB_21      0.0144706000
_diffrn_orient_matrix_UB_22      0.0566198000
_diffrn_orient_matrix_UB_23      -0.0179050000
_diffrn_orient_matrix_UB_31      0.0345816000
_diffrn_orient_matrix_UB_32      -0.0274043000
_diffrn_orient_matrix_UB_33      -0.0349114000
_diffrn_radiation_monochromator  graphite
_diffrn_radiation_probe          x-ray
_diffrn_radiation_type           'Mo K\a'
_diffrn_radiation_wavelength     0.71073
_diffrn_source                   'fine-focus sealed X-ray tube'
_diffrn_source_type              'Enhance (Mo) X-ray Source'
_reflns_Friedel_coverage         0.0
_reflns_limit_h_max              8
_reflns_limit_h_min              -10
_reflns_limit_k_max              13
_reflns_limit_k_min              0
_reflns_limit_l_max              16
_reflns_limit_l_min              -7
_reflns_number_gt                1605
_reflns_number_total             2524
_reflns_odcompleteness_completeness 99.65
_reflns_odcompleteness_iscentric 1
_reflns_odcompleteness_theta     26.32
_reflns_threshold_expression     I>=2u(I)
_computing_cell_refinement       'CrysAlisPro 1.171.38.41 (Rigaku OD, 2015)'
_computing_data_collection       'CrysAlisPro 1.171.38.41 (Rigaku OD, 2015)'
_computing_data_reduction        'CrysAlisPro 1.171.38.41 (Rigaku OD, 2015)'
_computing_molecular_graphics    'Olex2 (Dolomanov et al., 2009)'
_computing_publication_material  'Olex2 (Dolomanov et al., 2009)'
_computing_structure_refinement  'olex2.refine (Bourhis et al., 2013)'
_computing_structure_solution    'olex2.solve (Bourhis et al., 2013)'
_refine_diff_density_max         0.2612
_refine_diff_density_min         -0.2862
_refine_diff_density_rms         0.0724
_refine_ls_d_res_high            0.8409
_refine_ls_d_res_low             5.9125
_refine_ls_goodness_of_fit_ref   1.0223
_refine_ls_hydrogen_treatment    constr
_refine_ls_matrix_type           full
_refine_ls_number_constraints    28
_refine_ls_number_parameters     189
_refine_ls_number_reflns         2524
_refine_ls_number_restraints     0
_refine_ls_R_factor_all          0.0916
_refine_ls_R_factor_gt           0.0502
_refine_ls_restrained_S_all      1.0223
_refine_ls_shift/su_max          0.0000
_refine_ls_shift/su_mean         0.0000
_refine_ls_structure_factor_coef Fsqd
_refine_ls_weighting_details     
'w=1/[\s^2^(Fo^2^)+(0.0449P)^2^] where P=(Fo^2^+2Fc^2^)/3'
_refine_ls_weighting_scheme      calc
_refine_ls_wR_factor_gt          0.0997
_refine_ls_wR_factor_ref         0.1224
_olex2_refinement_description    
;
1. Fixed Uiso
 At 1.2 times of:
  All C(H) groups, All N(H) groups
2.a Aromatic/amide H refined with riding coordinates:
 N3(H3), C7(H7), C8(H8), C10(H10), C11(H11), C12(H12), C13(H13), C15(H15),
 C16(H16), C17(H17), C18(H18), C19(H19), C20(H20), C21(H21)
;
_atom_sites_solution_primary     iterative
loop_
_atom_site_label
_atom_site_type_symbol
_atom_site_fract_x
_atom_site_fract_y
_atom_site_fract_z
_atom_site_U_iso_or_equiv
_atom_site_adp_type
_atom_site_occupancy
_atom_site_refinement_flags_posn
F1 F 0.35585(14) 0.14558(11) 0.66632(9) 0.0557(4) Uani 1.000000 .
N2 N 0.20031(19) 0.31415(15) 0.60442(13) 0.0405(5) Uani 1.000000 .
N3 N 0.2349(2) 0.45136(16) 0.73055(13) 0.0453(5) Uani 1.000000 .
H3 H 0.1950(2) 0.50251(16) 0.76259(13) 0.0544(6) Uiso 1.000000 R
C4 C 0.4576(2) 0.34652(18) 0.71468(14) 0.0365(5) Uani 1.000000 .
C5 C 0.4384(2) 0.26081(19) 0.53596(14) 0.0360(5) Uani 1.000000 .
C6 C 0.3884(2) 0.43228(19) 0.76072(14) 0.0382(5) Uani 1.000000 .
C7 C 0.4826(3) 0.3534(2) 0.38905(18) 0.0607(7) Uani 1.000000 .
H7 H 0.4672(3) 0.4168(2) 0.34619(18) 0.0728(9) Uiso 1.000000 R
C8 C 0.6108(3) 0.3364(2) 0.74661(16) 0.0537(7) Uani 1.000000 .
H8 H 0.6614(3) 0.2799(2) 0.71775(16) 0.0644(8) Uiso 1.000000 R
C9 C 0.1441(2) 0.3975(2) 0.65641(16) 0.0410(6) Uani 1.000000 .
C10 C 0.5251(2) 0.1666(2) 0.51610(16) 0.0439(6) Uani 1.000000 .
H10 H 0.5408(2) 0.1025(2) 0.55824(16) 0.0527(7) Uiso 1.000000 R
C11 C -0.0982(3) 0.3732(3) 0.5587(2) 0.0665(8) Uani 1.000000 .
H11 H -0.1990(3) 0.3911(3) 0.5446(2) 0.0798(10) Uiso 1.000000 R
C12 C 0.5675(3) 0.2587(3) 0.37199(17) 0.0550(7) Uani 1.000000 .
H12 H 0.6104(3) 0.2579(3) 0.31775(17) 0.0661(8) Uiso 1.000000 R
C13 C -0.0080(3) 0.4274(2) 0.63327(19) 0.0565(7) Uani 1.000000 .
H13 H -0.0461(3) 0.4843(2) 0.66928(19) 0.0678(8) Uiso 1.000000 R
B14 B 0.3682(3) 0.2655(2) 0.63120(18) 0.0375(6) Uani 1.000000 .
C15 C 0.5888(2) 0.1657(2) 0.43500(17) 0.0521(7) Uani 1.000000 .
H15 H 0.6462(2) 0.1014(2) 0.42352(17) 0.0626(8) Uiso 1.000000 R
C16 C 0.4664(3) 0.5028(2) 0.83474(16) 0.0530(7) Uani 1.000000 .
H16 H 0.4164(3) 0.5586(2) 0.86473(16) 0.0636(8) Uiso 1.000000 R
C17 C 0.4196(3) 0.3542(2) 0.47076(17) 0.0516(7) Uani 1.000000 .
H17 H 0.3632(3) 0.4192(2) 0.48199(17) 0.0620(8) Uiso 1.000000 R
C18 C 0.6907(3) 0.4056(3) 0.81862(17) 0.0643(8) Uani 1.000000 .
H18 H 0.7930(3) 0.3964(3) 0.83731(17) 0.0771(9) Uiso 1.000000 R
C19 C 0.1059(3) 0.2638(2) 0.52770(17) 0.0508(6) Uani 1.000000 .
H19 H 0.1444(3) 0.2083(2) 0.49066(17) 0.0609(7) Uiso 1.000000 R
C20 C -0.0403(3) 0.2905(2) 0.50305(19) 0.0625(7) Uani 1.000000 .
H20 H -0.1007(3) 0.2546(2) 0.45024(19) 0.0750(9) Uiso 1.000000 R
C21 C 0.6166(3) 0.4894(2) 0.86297(17) 0.0640(7) Uani 1.000000 .
H21 H 0.6692(3) 0.5365(2) 0.91205(17) 0.0768(9) Uiso 1.000000 R

loop_
_atom_site_aniso_label
_atom_site_aniso_U_11
_atom_site_aniso_U_22
_atom_site_aniso_U_33
_atom_site_aniso_U_12
_atom_site_aniso_U_13
_atom_site_aniso_U_23
F1 0.0662(9) 0.0386(8) 0.0687(9) 0.0020(7) 0.0289(7) 0.0146(7)
N2 0.0423(11) 0.0361(11) 0.0458(11) -0.0009(9) 0.0156(9) -0.0000(9)
N3 0.0468(12) 0.0433(12) 0.0499(11) 0.0040(10) 0.0196(9) -0.0092(10)
C4 0.0407(13) 0.0371(13) 0.0343(11) 0.0039(11) 0.0143(10) 0.0082(10)
C5 0.0367(12) 0.0294(12) 0.0428(13) -0.0023(10) 0.0103(10) -0.0024(10)
C6 0.0448(14) 0.0375(13) 0.0350(12) -0.0017(11) 0.0144(10) 0.0053(10)
C7 0.0825(19) 0.0503(16) 0.0558(16) -0.0068(15) 0.0294(14) 0.0098(13)
C8 0.0520(16) 0.0592(17) 0.0489(14) 0.0119(13) 0.0076(12) 0.0001(13)
C9 0.0422(14) 0.0399(14) 0.0448(13) 0.0007(12) 0.0184(11) 0.0024(12)
C10 0.0432(13) 0.0412(13) 0.0473(13) 0.0053(12) 0.0089(10) -0.0018(11)
C11 0.0418(16) 0.076(2) 0.081(2) 0.0082(15) 0.0110(14) 0.0082(17)
C12 0.0568(15) 0.0683(18) 0.0458(14) -0.0106(15) 0.0241(12) -0.0116(14)
C13 0.0493(16) 0.0563(17) 0.0690(17) 0.0108(14) 0.0238(13) 0.0023(15)
B14 0.0418(14) 0.0288(14) 0.0450(14) 0.0039(13) 0.0162(11) 0.0048(12)
C15 0.0454(15) 0.0583(17) 0.0551(15) 0.0073(12) 0.0158(12) -0.0126(14)
C16 0.0659(18) 0.0521(15) 0.0418(13) 0.0001(14) 0.0123(12) -0.0061(12)
C17 0.0689(17) 0.0354(13) 0.0585(15) 0.0054(12) 0.0315(13) 0.0034(12)
C18 0.0505(16) 0.081(2) 0.0546(16) 0.0045(16) -0.0050(12) -0.0002(16)
C19 0.0531(15) 0.0489(15) 0.0506(14) -0.0044(13) 0.0110(11) -0.0065(13)
C20 0.0475(16) 0.0671(19) 0.0679(17) -0.0049(15) -0.0007(13) -0.0017(16)
C21 0.0688(19) 0.075(2) 0.0433(14) -0.0069(16) -0.0018(13) -0.0071(14)

loop_
_geom_bond_atom_site_label_1
_geom_bond_atom_site_label_2
_geom_bond_distance
_geom_bond_site_symmetry_2
_geom_bond_publ_flag
F1 B14 1.453(3) . ?
N2 C9 1.357(3) . ?
N2 B14 1.609(3) . ?
N2 C19 1.370(3) . ?
N3 C6 1.405(3) . ?
N3 C9 1.348(3) . ?
C4 C6 1.389(3) . ?
C4 C8 1.394(3) . ?
C4 B14 1.587(3) . ?
C5 C10 1.389(3) . ?
C5 B14 1.607(3) . ?
C5 C17 1.388(3) . ?
C6 C16 1.394(3) . ?
C7 C12 1.372(3) . ?
C7 C17 1.393(3) . ?
C8 C18 1.374(3) . ?
C9 C13 1.411(3) . ?
C10 C15 1.388(3) . ?
C11 C13 1.350(3) . ?
C11 C20 1.393(4) . ?
C12 C15 1.366(3) . ?
C16 C21 1.366(3) . ?
C18 C21 1.386(3) . ?
C19 C20 1.352(3) . ?

loop_
_geom_angle_atom_site_label_1
_geom_angle_atom_site_label_2
_geom_angle_atom_site_label_3
_geom_angle
_geom_angle_site_symmetry_1
_geom_angle_site_symmetry_3
_geom_angle_publ_flag
B14 N2 C9 123.98(18) . . ?
C19 N2 C9 117.88(19) . . ?
C19 N2 B14 118.04(18) . . ?
C9 N3 C6 126.49(18) . . ?
C8 C4 C6 115.6(2) . . ?
B14 C4 C6 122.21(19) . . ?
B14 C4 C8 122.19(19) . . ?
B14 C5 C10 122.45(19) . . ?
C17 C5 C10 116.53(18) . . ?
C17 C5 B14 120.98(18) . . ?
C4 C6 N3 119.3(2) . . ?
C16 C6 N3 118.4(2) . . ?
C16 C6 C4 122.3(2) . . ?
C17 C7 C12 119.8(2) . . ?
C18 C8 C4 123.3(2) . . ?
N3 C9 N2 119.41(19) . . ?
C13 C9 N2 120.4(2) . . ?
C13 C9 N3 120.2(2) . . ?
C15 C10 C5 121.7(2) . . ?
C20 C11 C13 120.1(2) . . ?
C15 C12 C7 119.7(2) . . ?
C11 C13 C9 119.8(2) . . ?
N2 B14 F1 105.16(16) . . ?
C4 B14 F1 110.24(18) . . ?
C4 B14 N2 107.92(17) . . ?
C5 B14 F1 109.16(17) . . ?
C5 B14 N2 109.87(17) . . ?
C5 B14 C4 114.11(17) . . ?
C12 C15 C10 120.3(2) . . ?
C21 C16 C6 119.6(2) . . ?
C7 C17 C5 122.0(2) . . ?
C21 C18 C8 119.0(2) . . ?
C20 C19 N2 123.4(2) . . ?
C19 C20 C11 118.4(2) . . ?
C18 C21 C16 120.1(2) . . ?

_oxdiff_exptl_absorpt_empirical_details 
;
Empirical correction (ABSPACK) includes:
- Absorption correction using spherical harmonics
- Frame scaling
;
_oxdiff_exptl_absorpt_empirical_full_max 1.735
_oxdiff_exptl_absorpt_empirical_full_min 0.600
